# Supplementary material for: Feasibility and Preliminary Efficacy of Aerobic Acute Exercise Prior to Immunotherapy and Chemotherapy Infusion in Patients with Metastatic Non-Small Cell Lung Cancer: A Randomized Controlled Trial
Source: J Clin Med. 2026 Jan 1;15(1):334. doi: 10.3390/jcm15010334 (PMC12787285; doi:10.3390/jcm15010334)
Supplement: Supplementary file 1 [file jcm-15-00334-s001.zip]

Archive with 1 entries (1 files):
- jcm-4061467-supplementary.pdf
